# Supplementary material for: Loneliness and Increased Hazardous Alcohol Use: Data from a Nationwide Internet Survey with 1-Year Follow-Up
Source: Int J Environ Res Public Health. 2022 Sep 24;19(19):12086. doi: 10.3390/ijerph191912086 (PMC9566210; doi:10.3390/ijerph191912086)
Supplement: Supplementary file 1 [file ijerph-19-12086-s001.zip]

Archive with 1 entries (1 files):
- ijerph-1917836-supplementary.pdf
